# Supplementary material for: CNPS.cycle: streamlining shotgun metagenomic data analysis for biogeochemical cycles
Source: mSystems. 2025 Oct 22;10(11):e01021-25. doi: 10.1128/msystems.01021-25 (PMC12625701; doi:10.1128/msystems.01021-25)
Supplement: Supplemental tables — Tables S1 to S3. [file msystems.01021-25-s0001.xlsx]

## Sheet: Supplementary Table S1
Supplementary Table S1. Comparison of CNPS-related Metagenomic Annotation Tools
Software Name	Release Year	Main Function	Programming Language	Memory Requirement	Annotation Basis	Input File	Advantages	Limitations
METABOLIC	2023	Annotates metabolic functions and genes involved in biogeochemical cycles	Perl & R	>100 GB	Based on HMM (Hidden Markov Model), performs functional annotation of genome sequences	FASTQ, FASTA	Uses hmmsearch for annotation, comprehensive function annotation; high specificity and sensitivity	Sensitive to short sequence fragments; ORF annotation accuracy needs improvement
DRAM	2020	Annotates microbial and viral contigs identified by VirSorter	Python 3	>100 GB	Uses MMseqs2 and HMMER for functional annotation	FASTA	Integrates multiple databases (e.g., KEGG, UniRef90, PFAM, dbCAN); detailed annotation	High resource consumption; limited processing ability for short sequences, similar issues as METABOLIC
DiTing	2021	Annotates genes related to microbial metabolism and elemental cycling	Python 3	>64 GB	Uses KOfam database for annotation; links genes to elemental cycles	FASTQ	Rich annotation database; high accuracy and sensitivity	Affected by read length; ORF annotation accuracy is not optimal
CNPS.cycle	2024	Analyzes and visualizes genes and microbes related to CNPS biogeochemical cycles	R	>16 GB	Based on KEGG and NR annotations; filters element-related genes and microbes	Table	High precision, integrates gene and microbial analysis; rich output content	Depends on upstream NR-based gene annotation and KEGG annotation results

## Sheet: Supplementary Table S2
Supplementary Table S2. Curated KEGG Orthology (KO) Entries and Their Assignment to Biogeochemical Cycling Processes and Classes in CNPS.cycle
Entry	Biogeochemical cycling processes	Class	Description	Pathway list
K00855	ACF	C cycle	PRK, prkB; phosphoribulokinase [EC:2.7.1.19]	ko00710;ko01100;ko01120;ko01200
K01061	ACF	C cycle	E3.1.1.45; carboxymethylenebutenolidase [EC:3.1.1.45]	ko00361;ko00364;ko00623;ko01100;ko01120
K01062	ACF	C cycle	PLA2G7, PAFAH; platelet-activating factor acetylhydrolase [EC:3.1.1.47]	ko00565;ko01100
K00174	AnCF	C cycle	korA, oorA, oforA; 2-oxoglutarate/2-oxoacid ferredoxin oxidoreductase subunit alpha [EC:1.2.7.3 1.2.7.11]	ko00010;ko00020;ko00620;ko00650;ko00720;ko01100;ko01110;ko01120;ko01200;ko01210
K00175	AnCF	C cycle	korB, oorB, oforB; 2-oxoglutarate/2-oxoacid ferredoxin oxidoreductase subunit beta [EC:1.2.7.3 1.2.7.11]	ko00010;ko00020;ko00620;ko00650;ko00720;ko01100;ko01110;ko01120;ko01200;ko01210
K00194	AnCF	C cycle	cdhD, acsD; acetyl-CoA decarbonylase/synthase, CODH/ACS complex subunit delta [EC:2.1.1.245]	ko00680;ko00720;ko01100;ko01120;ko01200
K00197	AnCF	C cycle	cdhE, acsC; acetyl-CoA decarbonylase/synthase, CODH/ACS complex subunit gamma [EC:2.1.1.245]	ko00680;ko00720;ko01100;ko01120;ko01200
K00244	AnCF	C cycle	frdA; succinate dehydrogenase flavoprotein subunit [EC:1.3.5.1]	ko00020;ko00190;ko00620;ko00650;ko00720;ko01100;ko01110;ko01120;ko01200;ko02020
K01648	AnCF	C cycle	ACLY; ATP citrate (pro-S)-lyase [EC:2.3.3.8]	ko00020;ko00720;ko01100;ko01110;ko01120
K02256	AR	C cycle	COX1; cytochrome c oxidase subunit 1 [EC:7.1.1.9]	ko00190;ko01100;ko04260;ko04714;ko04932;ko05010;ko05012;ko05014;ko05016;ko05020;ko05022;ko05208;ko05415
K02262	AR	C cycle	COX3; cytochrome c oxidase subunit 3	ko00190;ko01100;ko04260;ko04714;ko04932;ko05010;ko05012;ko05014;ko05016;ko05020;ko05022;ko05208;ko05415
K02274	AR	C cycle	coxA, ctaD; cytochrome c oxidase subunit I [EC:7.1.1.9]	ko00190;ko01100
K02276	AR	C cycle	coxC, ctaE; cytochrome c oxidase subunit III [EC:7.1.1.9]	ko00190;ko01100
K03518	CO2	C cycle	coxS; aerobic carbon-monoxide dehydrogenase small subunit [EC:1.2.5.3]	NA
K03519	CO2	C cycle	coxM, cutM; aerobic carbon-monoxide dehydrogenase medium subunit [EC:1.2.5.3]	NA
K03520	CO2	C cycle	coxL, cutL; aerobic carbon-monoxide dehydrogenase large subunit [EC:1.2.5.3]	NA
K00016	Fer	C cycle	LDH, ldh; L-lactate dehydrogenase [EC:1.1.1.27]	ko00010;ko00270;ko00620;ko00640;ko01100;ko01110;ko01120;ko04066;ko04922;ko05230
K00400	Meth	C cycle	K00400; methyl coenzyme M reductase system, component A2	ko00680;ko01100;ko01120
K00401	Meth	C cycle	mcrB; methyl-coenzyme M reductase beta subunit [EC:2.8.4.1]	ko00680;ko01100;ko01120;ko01200
K20935	Anammox.N2H4.N2	N cycle	hdh; hydrazine dehydrogenase [EC:1.7.2.8]	ko00910;ko01100;ko01120;ko01310
K20932	Anammox.NH4.N2H4	N cycle	K20932; hydrazine synthase subunit [EC:1.7.2.7]	ko00910;ko01100;ko01120;ko01310
K20933	Anammox.NH4.N2H4	N cycle	K20933; hydrazine synthase subunit [EC:1.7.2.7]	ko00910;ko01100;ko01120;ko01310
K20934	Anammox.NH4.N2H4	N cycle	K20934; hydrazine synthase subunit [EC:1.7.2.7]	ko00910;ko01100;ko01120;ko01310
K00366	ANR.NO2.NH4	N cycle	nirA; ferredoxin-nitrite reductase [EC:1.7.7.1]	ko00910;ko01100;ko01120;ko01310
K00367	ANR.NO3.NO2	N cycle	narB; ferredoxin-nitrate reductase [EC:1.7.7.2]	ko00910;ko01100;ko01120;ko01310
K00372	ANR.NO3.NO2	N cycle	nasC, nasA; assimilatory nitrate reductase catalytic subunit [EC:1.7.99.-]	ko00910;ko01100;ko01120;ko01310
K00376	Denitrification.N2O.N2	N cycle	nosZ; nitrous-oxide reductase [EC:1.7.2.4]	ko00910;ko01100;ko01120;ko01310
K02305	Denitrification.NO.N2O	N cycle	norC; nitric oxide reductase subunit C	ko00910;ko01100;ko01120;ko01310
K04561	Denitrification.NO.N2O	N cycle	norB; nitric oxide reductase subunit B [EC:1.7.2.5]	ko00910;ko01100;ko01120;ko01310
K00368	Denitrification.NO2.NO	N cycle	nirK; nitrite reductase (NO-forming) [EC:1.7.2.1]	ko00910;ko01100;ko01120;ko01310
K15864	Denitrification.NO2.NO、Nitrification.NH2OH.NH4	N cycle	nirS; nitrite reductase (NO-forming) / hydroxylamine reductase [EC:1.7.2.1 1.7.99.1]	ko00910;ko01100;ko01120;ko01310
K00362	DNR.NO2.NH4	N cycle	nirB; nitrite reductase (NADH) large subunit [EC:1.7.1.15]	ko00910;ko01100;ko01120;ko01310
K00363	DNR.NO2.NH4	N cycle	nirD; nitrite reductase (NADH) small subunit [EC:1.7.1.15]	ko00910;ko01100;ko01120;ko01310
K03385	DNR.NO2.NH4	N cycle	nrfA; nitrite reductase (cytochrome c-552) [EC:1.7.2.2]	ko00910;ko01100;ko01120;ko01310
K15876	DNR.NO2.NH4	N cycle	nrfH; cytochrome c nitrite reductase small subunit	ko00910;ko01100;ko01120;ko01310
K00370	DNR.NO3.NO2	N cycle	narG, narZ, nxrA; nitrate reductase / nitrite oxidoreductase, alpha subunit [EC:1.7.5.1 1.7.99.-]	ko00910;ko01100;ko01120;ko01310;ko02020
K00371	DNR.NO3.NO2	N cycle	narH, narY, nxrB; nitrate reductase / nitrite oxidoreductase, beta subunit [EC:1.7.5.1 1.7.99.-]	ko00910;ko01100;ko01120;ko01310;ko02020
K00374	DNR.NO3.NO2	N cycle	narI, narV; nitrate reductase gamma subunit [EC:1.7.5.1 1.7.99.-]	ko00910;ko01100;ko01120;ko01310;ko02020
K02567	DNR.NO3.NO2	N cycle	napA; nitrate reductase (cytochrome) [EC:1.9.6.1]	ko00910;ko01100;ko01120;ko01310
K02568	DNR.NO3.NO2	N cycle	napB; nitrate reductase (cytochrome), electron transfer subunit	ko00910;ko01100;ko01120;ko01310
K00264	NA.NH4.ON	N cycle	GLT1; glutamate synthase (NADH) [EC:1.4.1.14]	ko00250;ko00910;ko01100;ko01110;ko01120;ko01230
K00265	NA.NH4.ON	N cycle	gltB; glutamate synthase (NADPH) large chain [EC:1.4.1.13]	ko00250;ko00910;ko01100;ko01110;ko01120;ko01230
K00266	NA.NH4.ON	N cycle	gltD; glutamate synthase (NADPH) small chain [EC:1.4.1.13]	ko00250;ko00910;ko01100;ko01110;ko01120;ko01230
K00284	NA.NH4.ON	N cycle	GLU, gltS; glutamate synthase (ferredoxin) [EC:1.4.7.1]	ko00630;ko00910;ko01120
K01915	NA.NH4.ON	N cycle	glnA, GLUL; glutamine synthetase [EC:6.3.1.2]	ko00220;ko00250;ko00630;ko00910;ko01100;ko01110;ko01120;ko01230;ko02020;ko04075;ko04217;ko04724;ko04727
K02586	NF.N2.NH4	N cycle	nifD; nitrogenase molybdenum-iron protein alpha chain [EC:1.18.6.1]	ko00625;ko00910;ko01100;ko01120;ko01310
K02588	NF.N2.NH4	N cycle	nifH; nitrogenase iron protein NifH	ko00625;ko00910;ko01100;ko01120;ko01310
K02591	NF.N2.NH4	N cycle	nifK; nitrogenase molybdenum-iron protein beta chain [EC:1.18.6.1]	ko00625;ko00910;ko01100;ko01120;ko01310
K05601	Nitrification.NH2OH.NH4	N cycle	hcp; hydroxylamine reductase [EC:1.7.99.1]	ko00910;ko01100
K10535	Nitrification.NH2OH.NO2	N cycle	hao; hydroxylamine dehydrogenase [EC:1.7.2.6]	ko00910;ko01100;ko01120;ko01310
K10944	Nitrification.NH4.NH2OH、ACH4O	CN cycle	pmoA-amoA; methane/ammonia monooxygenase subunit A [EC:1.14.18.3 1.14.99.39]	ko00680;ko00910;ko01100;ko01120;ko01200;ko01310
K10945	Nitrification.NH4.NH2OH、ACH4O	CN cycle	pmoB-amoB; methane/ammonia monooxygenase subunit B	ko00680;ko00910;ko01100;ko01120;ko01200;ko01310
K10946	Nitrification.NH4.NH2OH、ACH4O	CN cycle	pmoC-amoC; methane/ammonia monooxygenase subunit C	ko00680;ko00910;ko01100;ko01120;ko01200;ko01310
K01725	NM.ON.NH10	N cycle	cynS; cyanate lyase [EC:4.2.1.104]	ko00910;ko01100
K00926	NM.ON.NH11	N cycle	arcC; carbamate kinase [EC:2.7.2.2]	ko00220;ko00230;ko00910;ko01100;ko01110;ko01120;ko01200
K00549	NM.ON.NH12	N cycle	metE; 5-methyltetrahydropteroyltriglutamate--homocysteine methyltransferase [EC:2.1.1.14]	ko00270;ko00450;ko01100;ko01110;ko01230
K00260	NM.ON.NH4	N cycle	gudB, rocG; glutamate dehydrogenase [EC:1.4.1.2]	ko00220;ko00250;ko00430;ko00910;ko01100;ko01120
K15371	NM.ON.NH5	N cycle	GDH2; glutamate dehydrogenase [EC:1.4.1.2]	ko00220;ko00250;ko00430;ko00910;ko01100;ko01120
K00261	NM.ON.NH6	N cycle	GLUD1_2, gdhA; glutamate dehydrogenase (NAD(P)+) [EC:1.4.1.3]	ko00220;ko00250;ko00910;ko01100;ko01120;ko01200;ko04217;ko04964
K00262	NM.ON.NH7	N cycle	E1.4.1.4, gdhA; glutamate dehydrogenase (NADP+) [EC:1.4.1.4]	ko00220;ko00250;ko00910;ko01100;ko01120
K01455	NM.ON.NH8	N cycle	E3.5.1.49; formamidase [EC:3.5.1.49]	ko00460;ko00630;ko00910;ko01100;ko01200
K01501	NM.ON.NH9	N cycle	E3.5.5.1; nitrilase [EC:3.5.5.1]	ko00380;ko00460;ko00627;ko00643;ko00910;ko01100;ko01120
K02575	NU.NH4	N cycle	NRT2, narK, nrtP, nasA; MFS transporter, NNP family, nitrate/nitrite transporter	ko00910
K15576	NU.NO2 、NU.NO3	N cycle	nrtA, nasF, cynA; nitrate/nitrite transport system substrate-binding protein	ko00910;ko02010
K15577	NU.NO2 、NU.NO3	N cycle	nrtB, nasE, cynB; nitrate/nitrite transport system permease protein	ko00910;ko02010
K15578	NU.NO2 、NU.NO3	N cycle	nrtC, nasD; nitrate/nitrite transport system ATP-binding protein [EC:7.3.2.4]	ko00910;ko02010
K15579	NU.NO2 、NU.NO3	N cycle	nrtD, cynD; nitrate/nitrite transport system ATP-binding protein	ko00910;ko02010
K07636	RB	P cycle	phoR; two-component system, OmpR family, phosphate regulon sensor histidine kinase PhoR [EC:2.7.13.3]	ko02020
K07657	RB	P cycle	phoB; two-component system, OmpR family, phosphate regulon response regulator PhoB	ko02020
K07658	RB	P cycle	phoB1, phoP; two-component system, OmpR family, alkaline phosphatase synthesis response regulator PhoP	ko02020
K07768	X3	P cycle	senX3; two-component system, OmpR family, sensor histidine kinase SenX3 [EC:2.7.13.3]	ko02020
K07776	X3	P cycle	regX3; two-component system, OmpR family, response regulator RegX3	ko02020
K00860	ARS.APS.PAPS	S cycle	cysC; adenylylsulfate kinase [EC:2.7.1.25]	ko00230;ko00920;ko01100;ko01120;ko01320
K00955	ARS.APS.PAPS、ARS.SO4.APS	S cycle	cysNC; bifunctional enzyme CysN/CysC [EC:2.7.7.4 2.7.1.25]	ko00230;ko00261;ko00450;ko00920;ko01100;ko01110;ko01120;ko01320
K00390	ARS.PAPS.SO3	S cycle	cysH; phosphoadenosine phosphosulfate reductase [EC:1.8.4.8 1.8.4.10]	ko00920;ko01100;ko01120;ko01320
K00380	ARS.SO3.H2S	S cycle	cysJ; sulfite reductase (NADPH) flavoprotein alpha-component [EC:1.8.1.2]	ko00920;ko01100;ko01120;ko01320
K00381	ARS.SO3.H2S	S cycle	cysI; sulfite reductase (NADPH) hemoprotein beta-component [EC:1.8.1.2]	ko00920;ko01100;ko01120;ko01320
K00392	ARS.SO3.H2S	S cycle	sir; sulfite reductase (ferredoxin) [EC:1.8.7.1]	ko00920;ko01100;ko01120;ko01320
K00956	ARS.SO4.APS	S cycle	cysN; sulfate adenylyltransferase subunit 1 [EC:2.7.7.4]	ko00230;ko00261;ko00450;ko00920;ko01100;ko01110;ko01120;ko01320
K00957	ARS.SO4.APS	S cycle	cysD; sulfate adenylyltransferase subunit 2 [EC:2.7.7.4]	ko00230;ko00261;ko00450;ko00920;ko01100;ko01110;ko01120;ko01320
K00394	DRS.APS.SO3	S cycle	aprA; adenylylsulfate reductase, subunit A [EC:1.8.99.2]	ko00920;ko01100;ko01120;ko01320
K00395	DRS.APS.SO3	S cycle	aprB; adenylylsulfate reductase, subunit B [EC:1.8.99.2]	ko00920;ko01100;ko01120;ko01320
K11180	DRS.SO3.H2S、SM	S cycle	dsrA; dissimilatory sulfite reductase alpha subunit [EC:1.8.1.22]	ko00633;ko00920;ko01100;ko01120;ko01320
K11181	DRS.SO3.H2S、SM	S cycle	dsrB; dissimilatory sulfite reductase beta subunit [EC:1.8.1.22]	ko00633;ko00920;ko01100;ko01120;ko01320
K00958	DRS.SO4.APS	S cycle	sat, met3; sulfate adenylyltransferase [EC:2.7.7.4]	ko00230;ko00261;ko00450;ko00920;ko01100;ko01110;ko01120;ko01320
K00988	DRS.SO4.APS	S cycle	APA1_2; sulfate adenylyltransferase (ADP) / ATP adenylyltransferase [EC:2.7.7.5 2.7.7.53]	ko00230;ko00920;ko01100;ko01120
K01738	SA	S cycle	cysK; cysteine synthase [EC:2.5.1.47]	ko00270;ko00920;ko01100;ko01110;ko01120;ko01200;ko01230;ko01320
K01739	SA	S cycle	metB; cystathionine gamma-synthase [EC:2.5.1.48]	ko00270;ko00450;ko00920;ko01100;ko01110;ko01120;ko01230
K10764	SA	S cycle	metZ; O-succinylhomoserine sulfhydrylase [EC:2.5.1.-]	ko00270;ko00920;ko01100;ko01120
K17729	SC.H2S.S	S cycle	CYP4F11; cytochrome P450 family 4 subfamily F11 [EC:1.14.14.1 1.14.14.78]	NA
K17730	SC.H2S.S	S cycle	CYP4F12; cytochrome P450 family 4 subfamily F12 [EC:1.14.14.1]	NA
K17218	SC.H2S.Sn	S cycle	sqr; sulfide:quinone oxidoreductase [EC:1.8.5.4]	ko00920;ko01120
K08352	SC.T.H2S	S cycle	phsA, psrA; thiosulfate reductase / polysulfide reductase chain A [EC:1.8.5.5]	ko00920;ko01100;ko01120
K08354	SC.T.H2S	S cycle	phsC; thiosulfate reductase cytochrome b subunit	ko00920;ko01100;ko01120
K00299	SM	S cycle	ssuE, msuE; FMN reductase [EC:1.5.1.38]	ko00740;ko00920;ko01100;ko01120
K00456	SM	S cycle	CDO1; cysteine dioxygenase [EC:1.13.11.20]	ko00270;ko00430;ko01100
K03119	SM	S cycle	tauD; taurine dioxygenase [EC:1.14.11.17]	ko00430;ko00920
K04091	SM	S cycle	ssuD, msuD; alkanesulfonate monooxygenase [EC:1.14.14.5 1.14.14.34]	ko00920;ko01100;ko01120
K15762	SM	S cycle	tmoC, tbuB, touC; toluene monooxygenase system ferredoxin subunit	ko00623;ko00920;ko01100;ko01120;ko01220
K15765	SM	S cycle	tmoF, tbuC, touF; toluene monooxygenase electron transfer component [EC:1.18.1.3]	ko00623;ko00920;ko01100;ko01120;ko01220
K16968	SM	S cycle	msmA; methanesulfonate monooxygenase subunit alpha [EC:1.14.13.111]	ko00920;ko01100;ko01120
K16969	SM	S cycle	msmB; methanesulfonate monooxygenase subunit beta [EC:1.14.13.111]	ko00920;ko01100;ko01120
K17217	SM	S cycle	mccB; cystathionine gamma-lyase / homocysteine desulfhydrase [EC:4.4.1.1 4.4.1.2]	ko00260;ko00270;ko00670;ko00920;ko01100;ko01110;ko01230
K17728	SM	S cycle	CYP4F8; cytochrome P450 family 4 subfamily F8 [EC:1.14.14.1]	ko00590;ko01100
K17722	SOX	S cycle	preT; dihydropyrimidine dehydrogenase (NAD+) subunit PreT [EC:1.3.1.1]	ko00240;ko00410;ko00770;ko01100
K17723	SOX	S cycle	preA; dihydropyrimidine dehydrogenase (NAD+) subunit PreA [EC:1.3.1.1]	ko00240;ko00410;ko00770;ko01100
K17724	SOX	S cycle	IRG1; aconitate decarboxylase [EC:4.1.1.6]	ko00660;ko01100
K17725	SOX	S cycle	ETHE1; sulfur dioxygenase [EC:1.13.11.18]	ko00920;ko01100;ko01120
K17726	SOX	S cycle	CYP4F2_3; phylloquinone omega-hydroxylase / docosahexaenoic acid omega-hydroxylase / leukotriene-B4 20-monooxygenase [EC:1.14.14.78 1.14.14.79 1.14.14.94]	ko00590;ko01100
K10831	SU.SO3	S cycle	tauB; taurine transport system ATP-binding protein [EC:7.6.2.7]	ko00920;ko02010
K15551	SU.SO3	S cycle	tauA; taurine transport system substrate-binding protein	ko00920;ko02010
K15552	SU.SO3	S cycle	tauC; taurine transport system permease protein	ko00920;ko02010
K15553	SU.SO3	S cycle	ssuA; sulfonate transport system substrate-binding protein	ko00920;ko02010
K15554	SU.SO3	S cycle	ssuC; sulfonate transport system permease protein	ko00920;ko02010
K15555	SU.SO3	S cycle	ssuB; sulfonate transport system ATP-binding protein [EC:7.6.2.14]	ko00920;ko02010
K02045	SU.SO4	S cycle	cysA; sulfate/thiosulfate transport system ATP-binding protein [EC:7.3.2.3]	ko00920;ko02010
K02046	SU.SO4	S cycle	cysU; sulfate/thiosulfate transport system permease protein	ko00920;ko02010
K02047	SU.SO4	S cycle	cysW; sulfate/thiosulfate transport system permease protein	ko00920;ko02010
K02048	SU.SO4	S cycle	cysP; sulfate/thiosulfate transport system substrate-binding protein	ko00920;ko02010

## Sheet: Supplementary Table S3
Supplementary Table S3. Functional Gene Composition and Annotations of Simulated Metagenomes for CNPS Biogeochemical Cycles
Sample	Type	Ko_Id	Gene_Id	Orthology	Gene_Ncbi_Id	Annotatation
Sample_A	Carbon	K02274	naz:Aazo_5317	cytochrome c oxidase subunit I [EC:7.1.1.9]	ADI66300	(GenBank) Cytochrome-c oxidase
Sample_A	Carbon	K00016	cjz:M635_01525	L-lactate dehydrogenase [EC:1.1.1.27]	AGQ94380	(GenBank) lactate dehydrogenase
Sample_A	Carbon	K00401	mehf:MmiHf6_13310	methyl-coenzyme M reductase beta subunit [EC:2.8.4.1]	WNY24006	(GenBank) hypothetical protein
Sample_A	Carbon	K01602	synd:KR52_13195	ribulose-bisphosphate carboxylase small chain [EC:4.1.1.39]	AII50081	(GenBank) Ribulose bisphosphate carboxylase small chain
Sample_A	Carbon	K00197	mhui:MHLNE_12680	acetyl-CoA decarbonylase/synthase, CODH/ACS complex subunit gamma [EC:2.1.1.245]	WXJ81911	(GenBank) Corrinoid/iron-sulfur protein large subunit
Sample_A	Carbon	K00401	mhab:RSJ42_15610	methyl-coenzyme M reductase beta subunit [EC:2.8.4.1]	XMB88723	(GenBank) coenzyme-B sulfoethylthiotransferase subunit beta
Sample_A	Carbon	K00197	mmad:MMJJ_00110	acetyl-CoA decarbonylase/synthase, CODH/ACS complex subunit gamma [EC:2.1.1.245]	AVB75430	(GenBank) Corrinoid/iron-sulfur protein large subunit
Sample_A	Carbon	K00401	melo:J7W08_00850	methyl-coenzyme M reductase beta subunit [EC:2.8.4.1]	UGV40917	(GenBank) coenzyme-B sulfoethylthiotransferase subunit beta
Sample_A	Carbon	K00174	pthe:LF599_02830	2-oxoglutarate/2-oxoacid ferredoxin oxidoreductase subunit alpha [EC:1.2.7.3 1.2.7.11]	WFS63113	(GenBank) pyruvate ferredoxin oxidoreductase
Sample_A	Carbon	K00400	mtee:MTTB_04090	methyl coenzyme M reductase system, component A2	BDH79030	(GenBank) methyl coenzyme M reductase system, component A2
Sample_A	Nitrogen	K15578	acra:BSY15_292	nitrate/nitrite transport system ATP-binding protein [EC:7.3.2.4]	AOG24592	(GenBank) nitrate ABC transporter, ATP-binding s C and D family protein
Sample_A	Nitrogen	K15371	sacg:FDZ84_18395	glutamate dehydrogenase [EC:1.4.1.2]	QIZ39615	(GenBank) NAD-glutamate dehydrogenase
Sample_A	Nitrogen	K10946	mpar:F7D14_17815	methane/ammonia monooxygenase subunit C	QGM99159	(GenBank) methane monooxygenase/ammonia monooxygenase subunit C
Sample_A	Nitrogen	K00362	ady:HLG70_04170	nitrite reductase (NADH) large subunit [EC:1.7.1.15]	QVQ27651	(GenBank) nitrite reductase large subunit NirB
Sample_A	Nitrogen	K15576	vsi:MTO69_14550	nitrate/nitrite transport system substrate-binding protein	UPQ89983	(GenBank) ABC transporter substrate-binding protein
Sample_A	Nitrogen	K00262	ecli:ECNIH5_08625	glutamate dehydrogenase (NADP+) [EC:1.4.1.4]	AIX58824	(GenBank) glutamate dehydrogenase
Sample_A	Nitrogen	K05601	mmj:MSMAS_1144	hydroxylamine reductase [EC:1.7.99.1]	AKB64340	(GenBank) Hydroxylamine reductase
Sample_A	Nitrogen	K05601	cbt:CLH_0704	hydroxylamine reductase [EC:1.7.99.1]	ACD50986	(GenBank) hydroxylamine reductase
Sample_A	Nitrogen	K02591	dov:DSCO28_59190	nitrogenase molybdenum-iron protein beta chain [EC:1.18.6.1]	BBO85353	(GenBank) nitrogenase molybdenum-iron protein subunit beta
Sample_A	Nitrogen	K00367	dht:NG743_02530	ferredoxin-nitrate reductase [EC:1.7.7.2]	UUO15953	(GenBank) nitrate reductase
Sample_A	Phosphorus	K07657	gme:Gmet_2693	two-component system, OmpR family, phosphate regulon response regulator PhoB	ABB32911	(GenBank) winged-helix phosphate transcriptional response regulator
Sample_A	Phosphorus	K07658	pbj:VN24_01780	two-component system, OmpR family, alkaline phosphatase synthesis response regulator PhoP	AJY73589	(GenBank) chemotaxis protein CheY
Sample_A	Phosphorus	K07658	kbb:ccbrp13_61140	two-component system, OmpR family, alkaline phosphatase synthesis response regulator PhoP	BCL83649	(GenBank) response regulator transcription factor
Sample_A	Phosphorus	K07657	mesj:MJ8_58550	two-component system, OmpR family, phosphate regulon response regulator PhoB	BCM22043	(GenBank) phosphate regulon transcriptional regulatory protein PhoB
Sample_A	Phosphorus	K07768	sacc:EYD13_01555	two-component system, OmpR family, sensor histidine kinase SenX3 [EC:2.7.13.3]	QBQ58698	(GenBank) Signal-transduction histidine kinase senX3
Sample_A	Phosphorus	K07768	blt:Balat_0341	two-component system, OmpR family, sensor histidine kinase SenX3 [EC:2.7.13.3]	ACS47295	(GenBank) Signal transduction histidine kinase
Sample_A	Phosphorus	K07658	mlit:KDJ21_011865	two-component system, OmpR family, alkaline phosphatase synthesis response regulator PhoP	UHA62252	(GenBank) response regulator transcription factor
Sample_A	Phosphorus	K07776	ido:I598_3038	two-component system, OmpR family, response regulator RegX3	ANC32554	(GenBank) Sensory transduction protein regX3
Sample_A	Phosphorus	K07636	pfer:IRI77_00890	two-component system, OmpR family, phosphate regulon sensor histidine kinase PhoR [EC:2.7.13.3]	QOY88550	(GenBank) HAMP domain-containing protein
Sample_A	Phosphorus	K07658	fua:LVD17_02550	two-component system, OmpR family, alkaline phosphatase synthesis response regulator PhoP	UII32715	(GenBank) response regulator transcription factor
Sample_A	Sulfur	K00955	gbi:PG2T_07880	bifunctional enzyme CysN/CysC [EC:2.7.7.4 2.7.1.25]	ANX04106	(GenBank) adenylyl-sulfate kinase
Sample_A	Sulfur	K17229	rfu:ROLI_041310	sulfide dehydrogenase [flavocytochrome c] flavoprotein chain [EC:1.8.2.3]	WVX51030	(GenBank) Sulfide dehydrogenase [flavocytochrome c] flavoprotein chain
Sample_A	Sulfur	K17222	atw:C0099_11265	L-cysteine S-thiosulfotransferase [EC:2.8.5.2]	AUN95455	(GenBank) sulfur oxidation c-type cytochrome SoxA
Sample_A	Sulfur	K10831	ebw:BWG_0253	taurine transport system ATP-binding protein [EC:7.6.2.7]	ACR65623	(GenBank) taurine transporter subunit
Sample_A	Sulfur	K00380	xfn:XfasM23_0752	sulfite reductase (NADPH) flavoprotein alpha-component [EC:1.8.1.2]	ACB92191	(GenBank) sulfite reductase (NADPH) flavoprotein, alpha chain
Sample_A	Sulfur	K15551	asw:CVS48_15930	taurine transport system substrate-binding protein	AUA59979	(GenBank) taurine ABC transporter substrate-binding protein
Sample_A	Sulfur	K00380	ctd:CTDEC_0435	sulfite reductase (NADPH) flavoprotein alpha-component [EC:1.8.1.2]	ADI51111	(GenBank) NADPH-cytochrome P450 reductase
Sample_A	Sulfur	K00957	srt:Srot_2685	sulfate adenylyltransferase subunit 2 [EC:2.7.7.4]	ADG99119	(GenBank) sulfate adenylyltransferase, small subunit
Sample_A	Sulfur	K00381	dsh:Dshi_1153	sulfite reductase (NADPH) hemoprotein beta-component [EC:1.8.1.2]	ABV92895	(GenBank) nitrite/sulfite reductase hemoprotein beta-component ferrodoxin domain protein
Sample_A	Sulfur	K17226	mtun:MTUNDRAET4_2563	sulfur-oxidizing protein SoxY	VFU09450	(GenBank) Sulphur oxidation protein SoxZ
Sample_B	Carbon	K03520	kai:K32_16400	aerobic carbon-monoxide dehydrogenase large subunit [EC:1.2.5.3]	BCP53023	(GenBank) carbon monoxide dehydrogenase
Sample_B	Carbon	K00244	kpse:IP581_02055	succinate dehydrogenase flavoprotein subunit [EC:1.3.5.1]	QOV64482	(GenBank) fumarate reductase (quinol) flavoprotein subunit
Sample_B	Carbon	K03520	mess:ABSY17_16075	aerobic carbon-monoxide dehydrogenase large subunit [EC:1.2.5.3]	XHM75061	(GenBank) aerobic carbon-monoxide dehydrogenase large subunit
Sample_B	Carbon	K00855	psmb:H3302_02395	phosphoribulokinase [EC:2.7.1.19]	QMW14982	(GenBank) phosphoribulokinase
Sample_B	Carbon	K00174	aory:AMOR_43410	2-oxoglutarate/2-oxoacid ferredoxin oxidoreductase subunit alpha [EC:1.2.7.3 1.2.7.11]	BDG05345	(GenBank) pyruvate ferredoxin oxidoreductase
Sample_B	Carbon	K03520	hat:RC74_10225	aerobic carbon-monoxide dehydrogenase large subunit [EC:1.2.5.3]	AML51587	(GenBank) xanthine dehydrogenase
Sample_B	Carbon	K03520	vax:H7F36_15890	aerobic carbon-monoxide dehydrogenase large subunit [EC:1.2.5.3]	QNK72665	(GenBank) xanthine dehydrogenase family protein molybdopterin-binding subunit
Sample_B	Carbon	K01602	miq:B5D77_04500	ribulose-bisphosphate carboxylase small chain [EC:4.1.1.39]	AVQ70690	(GenBank) ribulose bisphosphate carboxylase small subunit
Sample_B	Carbon	K00174	rmr:Rmar_0337	2-oxoglutarate/2-oxoacid ferredoxin oxidoreductase subunit alpha [EC:1.2.7.3 1.2.7.11]	ACY47242	(GenBank) pyruvate flavodoxin/ferredoxin oxidoreductase domain protein
Sample_B	Carbon	K01648	cata:118259121	ATP citrate (pro-S)-lyase [EC:2.3.3.8]	XP_035424311	(RefSeq) ATP-citrate synthase isoform X1
Sample_B	Nitrogen	K02568	shm:Shewmr7_3321	nitrate reductase (cytochrome), electron transfer subunit	ABI44303	(GenBank) periplasmic nitrate reductase subunit NapB
Sample_B	Nitrogen	K15577	miq:B5D77_17065	nitrate/nitrite transport system permease protein	AVQ72794	(GenBank) nitrate ABC transporter, permease protein
Sample_B	Nitrogen	K00266	ppu:PP_5075	glutamate synthase (NADPH) small chain [EC:1.4.1.13]	AAN70640	(GenBank) glutamate synthase (NADPH) beta subunit
Sample_B	Nitrogen	K00549	spos:DV702_07440	5-methyltetrahydropteroyltriglutamate--homocysteine methyltransferase [EC:2.1.1.14]	AXH99598	(GenBank) 5-methyltetrahydropteroyltriglutamate--homocysteine S-methyltransferase
Sample_B	Nitrogen	K02591	afw:Anae109_3028	nitrogenase molybdenum-iron protein beta chain [EC:1.18.6.1]	ABS27225	(GenBank) nitrogenase molybdenum-iron protein beta chain
Sample_B	Nitrogen	K10944	meiy:MIN45_P2284	methane/ammonia monooxygenase subunit A [EC:1.14.18.3 1.14.99.39]	BCX89910	(GenBank) methane/ammonia monooxygenase subunit A
Sample_B	Nitrogen	K15578	pmob:HG718_12125	nitrate/nitrite transport system ATP-binding protein [EC:7.3.2.4]	QJD76088	(GenBank) ATP-binding cassette domain-containing protein
Sample_B	Nitrogen	K00374	ecle:ECNIH2_12775	nitrate reductase gamma subunit [EC:1.7.5.1 1.7.99.-]	AIE64220	(GenBank) nitrate reductase
Sample_B	Nitrogen	K04561	acp:A2cp1_2550	nitric oxide reductase subunit B [EC:1.7.2.5]	ACL65887	(GenBank) Nitric-oxide reductase
Sample_B	Nitrogen	K15864	otr:OTERR_21050	nitrite reductase (NO-forming) / hydroxylamine reductase [EC:1.7.2.1 1.7.99.1]	QEL65581	(GenBank) nitrite reductase (NO-forming) / hydroxylamine reductase
Sample_B	Phosphorus	K07776	mpln:VC184_10280	two-component system, OmpR family, response regulator RegX3	WRK16302	(GenBank) response regulator transcription factor
Sample_B	Phosphorus	K07776	tej:KDB89_02310	two-component system, OmpR family, response regulator RegX3	QXT63339	(GenBank) response regulator transcription factor
Sample_B	Phosphorus	K07768	ppc:HMPREF9154_0679	two-component system, OmpR family, sensor histidine kinase SenX3 [EC:2.7.13.3]	AFN45634	(GenBank) putative signal-transduction histidine kinase senX3
Sample_B	Phosphorus	K07657	syl:AWQ21_05385	two-component system, OmpR family, phosphate regulon response regulator PhoB	ANV83863	(GenBank) DNA-binding response regulator
Sample_B	Phosphorus	K07658	ssiy:JVX97_06685	two-component system, OmpR family, alkaline phosphatase synthesis response regulator PhoP	QRY59130	(GenBank) response regulator transcription factor
Sample_B	Phosphorus	K07658	eat:EAT1b_0664	two-component system, OmpR family, alkaline phosphatase synthesis response regulator PhoP	ACQ69595	(GenBank) two component transcriptional regulator, winged helix family
Sample_B	Phosphorus	K07768	sdv:BN159_4841	two-component system, OmpR family, sensor histidine kinase SenX3 [EC:2.7.13.3]	CCK29220	(GenBank) phosphate regulon sensor kinase PhoR
Sample_B	Phosphorus	K07636	osp:Odosp_2022	two-component system, OmpR family, phosphate regulon sensor histidine kinase PhoR [EC:2.7.13.3]	ADY33028	(GenBank) integral membrane sensor signal transduction histidine kinase
Sample_B	Phosphorus	K07658	cfi:Celf_0792	two-component system, OmpR family, alkaline phosphatase synthesis response regulator PhoP	AEE44932	(GenBank) two component transcriptional regulator, winged helix family
Sample_B	Phosphorus	K07768	vcb:CYK25_010750	two-component system, OmpR family, sensor histidine kinase SenX3 [EC:2.7.13.3]	WIK88609	(GenBank) ATP-binding protein
Sample_B	Sulfur	K17226	ahu:A6A40_28930	sulfur-oxidizing protein SoxY	AWB09014	(GenBank) quinoprotein dehydrogenase-associated SoxYZ-like carrier
Sample_B	Sulfur	K03119	ahu:A6A40_18690	taurine dioxygenase [EC:1.14.11.17]	AWB07104	(GenBank) taurine dioxygenase
Sample_B	Sulfur	K00957	babo:DK55_206	sulfate adenylyltransferase subunit 2 [EC:2.7.7.4]	AIJ91944	(GenBank) sulfate adenylyltransferase, small subunit
Sample_B	Sulfur	K00299	muz:H4N58_11380	FMN reductase [EC:1.5.1.38]	QMW64847	(GenBank) NAD(P)H-dependent oxidoreductase
Sample_B	Sulfur	K00957	cif:AL515_18445	sulfate adenylyltransferase subunit 2 [EC:2.7.7.4]	AMH15719	(GenBank) sulfate adenylyltransferase subunit CysD
Sample_B	Sulfur	K00394	dvm:DvMF_2893	adenylylsulfate reductase, subunit A [EC:1.8.99.2]	ACL09830	(GenBank) adenylylsulfate reductase, alpha subunit
Sample_B	Sulfur	K17222	rsn:RSPO_c00208	L-cysteine S-thiosulfotransferase [EC:2.8.5.2]	AEG67512	(GenBank) putative cytochrome of the thiosulfate-oxidizing multi-enzyme system, soxA-like protein
Sample_B	Sulfur	K15552	crj:QMY55_15125	taurine transport system permease protein	WHS63851	(GenBank) ABC transporter permease subunit
Sample_B	Sulfur	K00299	svl:Strvi_2797	FMN reductase [EC:1.5.1.38]	AEM82497	(GenBank) FMN reductase
Sample_B	Sulfur	K17218	eol:Emtol_0397	sulfide:quinone oxidoreductase [EC:1.8.5.4]	AFK01551	(GenBank) FAD-dependent pyridine nucleotide-disulfide oxidoreductase
Sample_C	Carbon	K00194	mpl:Mpal_0804	acetyl-CoA decarbonylase/synthase, CODH/ACS complex subunit delta [EC:2.1.1.245]	ACL16166	(GenBank) CO dehydrogenase/acetyl-CoA synthase delta subunit, TIM barrel
Sample_C	Carbon	K00400	mew:MSWAN_0203	methyl coenzyme M reductase system, component A2	AEG17249	(GenBank) methyl coenzyme M reductase system, component A2
Sample_C	Carbon	K01061	rhof:AB3G31_01110	carboxymethylenebutenolidase [EC:3.1.1.45]	XDC19254	(GenBank) dienelactone hydrolase family protein
Sample_C	Carbon	K00400	mfi:DSM1535_1741	methyl coenzyme M reductase system, component A2	CEA14066	(GenBank) putative ABC transporter ATP-binding protein MJ1662
Sample_C	Carbon	K00197	bhv:BLHYD_15430	acetyl-CoA decarbonylase/synthase, CODH/ACS complex subunit gamma [EC:2.1.1.245]	WPX83541	(GenBank) Corrinoid/iron-sulfur protein large subunit
Sample_C	Carbon	K03519	thas:C6Y53_04580	aerobic carbon-monoxide dehydrogenase medium subunit [EC:1.2.5.3]	AVO37049	(GenBank) carbon monoxide dehydrogenase
Sample_C	Carbon	K00174	mmd:GYY_00015	2-oxoglutarate/2-oxoacid ferredoxin oxidoreductase subunit alpha [EC:1.2.7.3 1.2.7.11]	AEK18895	(GenBank) 2-oxoglutarate ferredoxin oxidoreductase subunit alpha
Sample_C	Carbon	K02274	nii:Nit79A3_0385	cytochrome c oxidase subunit I [EC:7.1.1.9]	AEJ00272	(GenBank) cytochrome c oxidase, subunit I
Sample_C	Carbon	K02256	tda:119664091	cytochrome c oxidase subunit 1 [EC:7.1.1.9]	XP_037929577	(RefSeq) LOW QUALITY PROTEIN: cytochrome c oxidase subunit 1-like
Sample_C	Carbon	K00401	meae:QEN48_04150	methyl-coenzyme M reductase beta subunit [EC:2.8.4.1]	WGI16693	(GenBank) coenzyme-B sulfoethylthiotransferase subunit beta
Sample_C	Nitrogen	K02586	ccl:Clocl_1281	nitrogenase molybdenum-iron protein alpha chain [EC:1.18.6.1]	AEV67938	(GenBank) nitrogenase molybdenum-iron protein, alpha and beta chains
Sample_C	Nitrogen	K15371	parb:CJU94_24880	glutamate dehydrogenase [EC:1.4.1.2]	ASW01414	(GenBank) NAD-glutamate dehydrogenase
Sample_C	Nitrogen	K10944	moz:MoryE10_29210	methane/ammonia monooxygenase subunit A [EC:1.14.18.3 1.14.99.39]	BBL72315	(GenBank) hypothetical protein
Sample_C	Nitrogen	K15371	enw:MJO57_19175	glutamate dehydrogenase [EC:1.4.1.2]	USE34271	(GenBank) NAD-glutamate dehydrogenase
Sample_C	Nitrogen	K02305	alkm:NKI27_07195	nitric oxide reductase subunit C	UZE97519	(GenBank) cytochrome c
Sample_C	Nitrogen	K00265	aws:ACN3XK_38255	glutamate synthase (NADPH) large chain [EC:1.4.1.13]	XRQ02443	(GenBank) glutamate synthase large subunit
Sample_C	Nitrogen	K00370	hnp:SR894_10730	nitrate reductase / nitrite oxidoreductase, alpha subunit [EC:1.7.5.1 1.7.99.-]	WQH14986	(GenBank) nitrate reductase subunit alpha
Sample_C	Nitrogen	K01725	amr:AM1_5165	cyanate lyase [EC:4.2.1.104]	ABW30127	(GenBank) cyanate hydratase
Sample_C	Nitrogen	K01915	moo:BWL13_01317	glutamine synthetase [EC:6.3.1.2]	AZS43748	(GenBank) Glutamine synthetase
Sample_C	Nitrogen	K00265	oco:OCA4_c29650	glutamate synthase (NADPH) large chain [EC:1.4.1.13]	AEI04071	(GenBank) glutamate synthase large subunit
Sample_C	Phosphorus	K07636	bdc:DOE51_04795	two-component system, OmpR family, phosphate regulon sensor histidine kinase PhoR [EC:2.7.13.3]	QDK36956	(GenBank) PAS domain-containing sensor histidine kinase
Sample_C	Phosphorus	K07658	fcu:NOX80_13245	two-component system, OmpR family, alkaline phosphatase synthesis response regulator PhoP	UUC44594	(GenBank) response regulator
Sample_C	Phosphorus	K07657	mesj:MJ8_58550	two-component system, OmpR family, phosphate regulon response regulator PhoB	BCM22043	(GenBank) phosphate regulon transcriptional regulatory protein PhoB
Sample_C	Phosphorus	K07657	emx:FKV68_30390	two-component system, OmpR family, phosphate regulon response regulator PhoB	QLL66277	(GenBank) response regulator transcription factor
Sample_C	Phosphorus	K07776	spri:SPRI_4071	two-component system, OmpR family, response regulator RegX3	ALC22377	(GenBank) XRE family transcriptional regulator
Sample_C	Phosphorus	K07658	smoe:RGT18_15920	two-component system, OmpR family, alkaline phosphatase synthesis response regulator PhoP	BET22004	(GenBank) response regulator transcription factor
Sample_C	Phosphorus	K07776	sphv:F9278_21635	two-component system, OmpR family, response regulator RegX3	QFQ98355	(GenBank) response regulator transcription factor
Sample_C	Phosphorus	K07658	vao:FA707_05370	two-component system, OmpR family, alkaline phosphatase synthesis response regulator PhoP	QCI86429	(GenBank) response regulator transcription factor
Sample_C	Phosphorus	K07658	atee:K9M52_02000	two-component system, OmpR family, alkaline phosphatase synthesis response regulator PhoP	UAY55832	(GenBank) response regulator transcription factor
Sample_C	Phosphorus	K07657	epy:EpC_26630	two-component system, OmpR family, phosphate regulon response regulator PhoB	CAX56442	(GenBank) Response regulator in two-component regulatory system with PhoR
Sample_C	Sulfur	K11181	side:SIDCL21_1734	dissimilatory sulfite reductase beta subunit [EC:1.8.1.22]	VVC83774	(GenBank) source:FIG; ID:fig|6666666.470149.peg.1734
Sample_C	Sulfur	K03119	ahu:A6A40_18690	taurine dioxygenase [EC:1.14.11.17]	AWB07104	(GenBank) taurine dioxygenase
Sample_C	Sulfur	K17222	bel:BE61_72740	L-cysteine S-thiosulfotransferase [EC:2.8.5.2]	BBC01813	(GenBank) cytochrome C
Sample_C	Sulfur	K00392	mher:K3U94_08310	sulfite reductase (ferredoxin) [EC:1.8.7.1]	QZA09229	(GenBank) nitrite/sulfite reductase
Sample_C	Sulfur	K15765	thau:C4PIVTH_0961	toluene monooxygenase electron transfer component [EC:1.18.1.3]	CAH1746126	(GenBank) Ferredoxin:oxidoreductase FAD/NAD(P)-binding:oxidoreductase FAD-binding region
Sample_C	Sulfur	K17224	ade:Adeh_2279	S-sulfosulfanyl-L-cysteine sulfohydrolase [EC:3.1.6.20]	ABC82049	(GenBank) sulfate thiol esterase SoxB
Sample_C	Sulfur	K00955	moh:IHQ72_28615	bifunctional enzyme CysN/CysC [EC:2.7.7.4 2.7.1.25]	UVC14553	(GenBank) sulfate adenylyltransferase subunit CysN
Sample_C	Sulfur	K17218	tfl:RPIT_01180	sulfide:quinone oxidoreductase [EC:1.8.5.4]	AQP43603	(GenBank) sulfide:quinone reductase
Sample_C	Sulfur	K17223	thu:AC731_002725	L-cysteine S-thiosulfotransferase [EC:2.8.5.2]	AMO35949	(GenBank) hypothetical protein
Sample_C	Sulfur	K17224	mflg:ABS361_17155	S-sulfosulfanyl-L-cysteine sulfohydrolase [EC:3.1.6.20]	XBY43785	(GenBank) thiosulfohydrolase SoxB
Sample_D	Carbon	K00855	cfar:CI104_01925	phosphoribulokinase [EC:2.7.1.19]	AST77928	(GenBank) phosphoribulokinase
Sample_D	Carbon	K00400	mmg:MTBMA_c13970	methyl coenzyme M reductase system, component A2	ADL58984	(GenBank) methyl-coenzyme M reductase, component A2
Sample_D	Carbon	K01648	vvo:131632095	ATP citrate (pro-S)-lyase [EC:2.3.3.8]	XP_058758844	(RefSeq) ATP-citrate synthase alpha chain protein 1-like
Sample_D	Carbon	K00244	lea:GNG26_01755	succinate dehydrogenase flavoprotein subunit [EC:1.3.5.1]	QGU09139	(GenBank) fumarate reductase (quinol) flavoprotein subunit
Sample_D	Carbon	K00175	many:MANY_20570	2-oxoglutarate/2-oxoacid ferredoxin oxidoreductase subunit beta [EC:1.2.7.3 1.2.7.11]	BBZ76720	(GenBank) 2-oxoglutarate oxidoreductase subunit KorB
Sample_D	Carbon	K00197	mfeg:GCM10025860_00980	acetyl-CoA decarbonylase/synthase, CODH/ACS complex subunit gamma [EC:2.1.1.245]	BDZ66650	(GenBank) acetyl-CoA synthase subunit gamma
Sample_D	Carbon	K02276	shy:SHJG_3631	cytochrome c oxidase subunit III [EC:7.1.1.9]	AEY88903	(GenBank) cytochrome c oxidase subunit III
Sample_D	Carbon	K02274	bbae:FRD01_23290	cytochrome c oxidase subunit I [EC:7.1.1.9]	QED30392	(GenBank) cytochrome C oxidase subunit I
Sample_D	Carbon	K01061	vma:VAB18032_09225	carboxymethylenebutenolidase [EC:3.1.1.45]	AEB42963	(GenBank) dienelactone hydrolase
Sample_D	Carbon	K02256	taes:123142525	cytochrome c oxidase subunit 1 [EC:7.1.1.9]	XP_044417338	(RefSeq) cytochrome c oxidase subunit 1-like
Sample_D	Nitrogen	K10944	nwa:Nwat_0632	methane/ammonia monooxygenase subunit A [EC:1.14.18.3 1.14.99.39]	ADJ27588	(GenBank) methane monooxygenase/ammonia monooxygenase, subunit A
Sample_D	Nitrogen	K00368	nli:G3M70_03300	nitrite reductase (NO-forming) [EC:1.7.2.1]	QPJ60965	(GenBank) nitrite reductase, copper-containing
Sample_D	Nitrogen	K02588	rpay:P0092_14590	nitrogenase iron protein NifH	WES32981	(GenBank) nitrogenase iron protein
Sample_D	Nitrogen	K02567	ebw:BWG_1979	nitrate reductase (cytochrome) [EC:1.9.6.1]	ACR63904	(GenBank) nitrate reductase, periplasmic, large subunit
Sample_D	Nitrogen	K04561	shel:JM642_04530	nitric oxide reductase subunit B [EC:1.7.2.5]	QRK80386	(GenBank) nitric-oxide reductase large subunit
Sample_D	Nitrogen	K15876	pbf:CFX0092_A1264	cytochrome c nitrite reductase small subunit	CUS03142	(GenBank) putative cytochrome c-type protein NrfH
Sample_D	Nitrogen	K00264	minc:123198124	glutamate synthase (NADH) [EC:1.4.1.14]	XP_044468679	(RefSeq) LOW QUALITY PROTEIN: glutamate synthase 1 [NADH], chloroplastic
Sample_D	Nitrogen	K00363	maqi:LDL77_16770	nitrite reductase (NADH) small subunit [EC:1.7.1.15]	UBZ13522	(GenBank) nitrite reductase small subunit NirD
Sample_D	Nitrogen	K00374	byi:BYI23_D010350	nitrate reductase gamma subunit [EC:1.7.5.1 1.7.99.-]	AET94545	(GenBank) respiratory nitrate reductase gamma subunit
Sample_D	Nitrogen	K20934	kst:KSMBR1_2713	hydrazine synthase subunit [EC:1.7.2.7]	SOH05200	(GenBank) hydrazine synthase subunit A
Sample_D	Phosphorus	K07658	eat:EAT1b_0664	two-component system, OmpR family, alkaline phosphatase synthesis response regulator PhoP	ACQ69595	(GenBank) two component transcriptional regulator, winged helix family
Sample_D	Phosphorus	K07636	spik:EXU85_32345	two-component system, OmpR family, phosphate regulon sensor histidine kinase PhoR [EC:2.7.13.3]	QDK83043	(GenBank) HAMP domain-containing histidine kinase
Sample_D	Phosphorus	K07658	plit:K8354_18470	two-component system, OmpR family, alkaline phosphatase synthesis response regulator PhoP	UAM98231	(GenBank) response regulator transcription factor
Sample_D	Phosphorus	K07636	dms:E8L03_01605	two-component system, OmpR family, phosphate regulon sensor histidine kinase PhoR [EC:2.7.13.3]	QJT07699	(GenBank) HAMP domain-containing protein
Sample_D	Phosphorus	K07658	fcs:TRV642_0569	two-component system, OmpR family, alkaline phosphatase synthesis response regulator PhoP	CAI2765615	(GenBank) Phosphate regulon transcriptional regulatory protein PhoB
Sample_D	Phosphorus	K07657	eho:A9798_11335	two-component system, OmpR family, phosphate regulon response regulator PhoB	AOV97484	(GenBank) phosphate regulon transcriptional regulatory protein PhoB
Sample_D	Phosphorus	K07657	pmag:JI723_03795	two-component system, OmpR family, phosphate regulon response regulator PhoB	QQO63122	(GenBank) phosphate regulon transcriptional regulator PhoB
Sample_D	Phosphorus	K07768	sata:C5746_22650	two-component system, OmpR family, sensor histidine kinase SenX3 [EC:2.7.13.3]	AXE79251	(GenBank) two-component sensor histidine kinase
Sample_D	Phosphorus	K07776	mpln:VC184_10280	two-component system, OmpR family, response regulator RegX3	WRK16302	(GenBank) response regulator transcription factor
Sample_D	Phosphorus	K07658	mlit:KDJ21_011865	two-component system, OmpR family, alkaline phosphatase synthesis response regulator PhoP	UHA62252	(GenBank) response regulator transcription factor
Sample_D	Sulfur	K10831	cnan:A2G96_27770	taurine transport system ATP-binding protein [EC:7.6.2.7]	AMR82397	(GenBank) nitrate ABC transporter ATP-binding protein
Sample_D	Sulfur	K00392	cgm:cgp_3118	sulfite reductase (ferredoxin) [EC:1.8.7.1]	AGT06527	(GenBank) ferredoxin-sulfite reductase
Sample_D	Sulfur	K15762	cza:CYCME_2096	toluene monooxygenase system ferredoxin subunit	AGS40410	(GenBank) Toluene-4-monooxygenase system protein C
Sample_D	Sulfur	K10764	hqd:K1Y77_07265	O-succinylhomoserine sulfhydrylase [EC:2.5.1.-]	UYV20440	(GenBank) O-succinylhomoserine sulfhydrylase
Sample_D	Sulfur	K03119	nps:KRR39_10275	taurine dioxygenase [EC:1.14.11.17]	QWZ10079	(GenBank) TauD/TfdA family dioxygenase
Sample_D	Sulfur	K02047	ppuj:E2566_04240	sulfate/thiosulfate transport system permease protein	QJA19196	(GenBank) sulfate/thiosulfate ABC transporter permease CysW
Sample_D	Sulfur	K00392	aaco:K1I37_18645	sulfite reductase (ferredoxin) [EC:1.8.7.1]	UNO48653	(GenBank) NADPH-dependent assimilatory sulfite reductase hemoprotein subunit
Sample_D	Sulfur	K00955	psb:Psyr_4126	bifunctional enzyme CysN/CysC [EC:2.7.7.4 2.7.1.25]	AAY39156	(GenBank) adenylylsulfate kinase / sulfate adenylyltransferase subunit 1
Sample_D	Sulfur	K02048	ptrt:HU722_0009835	sulfate/thiosulfate transport system substrate-binding protein	QXH85759	(GenBank) sulfate ABC transporter substrate-binding protein
Sample_D	Sulfur	K00860	cvr:CHLNCDRAFT_55206	adenylylsulfate kinase [EC:2.7.1.25]	XP_005843476	(RefSeq) hypothetical protein
Sample_E	Carbon	K01602	synd:KR52_13195	ribulose-bisphosphate carboxylase small chain [EC:4.1.1.39]	AII50081	(GenBank) Ribulose bisphosphate carboxylase small chain
Sample_E	Carbon	K03519	rfv:RFYW14_03354	aerobic carbon-monoxide dehydrogenase medium subunit [EC:1.2.5.3]	CAD6617303	(GenBank) xanthine dehydrogenase family protein subunit M
Sample_E	Carbon	K00016	lali:LA20249_10370	L-lactate dehydrogenase [EC:1.1.1.27]	AUI72566	(GenBank) L-lactate dehydrogenase
Sample_E	Carbon	K02276	ngg:RG540_PA15140	cytochrome c oxidase subunit III [EC:7.1.1.9]	CDN52190	(GenBank) Cytochrome c oxidase, subunit III
Sample_E	Carbon	K02276	mesz:LNB28_11010	cytochrome c oxidase subunit III [EC:7.1.1.9]	ULO25523	(GenBank) heme-copper oxidase subunit III family protein
Sample_E	Carbon	K00194	metk:FVF72_03105	acetyl-CoA decarbonylase/synthase, CODH/ACS complex subunit delta [EC:2.1.1.245]	QEF94232	(GenBank) acetyl-CoA decarbonylase/synthase complex subunit delta
Sample_E	Carbon	K00197	afg:AFULGI_00003760	acetyl-CoA decarbonylase/synthase, CODH/ACS complex subunit gamma [EC:2.1.1.245]	AIG97195	(GenBank) CO dehydrogenase/acetyl-CoA synthase gamma subunit (corrinoid Fe-S protein)
Sample_E	Carbon	K03520	saiu:J4H86_14685	aerobic carbon-monoxide dehydrogenase large subunit [EC:1.2.5.3]	QVQ50200	(GenBank) molybdopterin-dependent oxidoreductase
Sample_E	Carbon	K00197	mema:MMAB1_3159	acetyl-CoA decarbonylase/synthase, CODH/ACS complex subunit gamma [EC:2.1.1.245]	CVK34372	(GenBank) Corrinoid/iron-sulfur protein large subunit
Sample_E	Carbon	K00244	ebw:BWG_3869	succinate dehydrogenase flavoprotein subunit [EC:1.3.5.1]	ACR63153	(GenBank) fumarate reductase (anaerobic) catalytic and NAD/flavoprotein subunit
Sample_E	Nitrogen	K00362	pxsi:EJ103_09395	nitrite reductase (NADH) large subunit [EC:1.7.1.15]	AZN32935	(GenBank) nitrite reductase large subunit
Sample_E	Nitrogen	K10945	nur:ATY38_01305	methane/ammonia monooxygenase subunit B	ALQ49999	(GenBank) methane monooxygenase/ammonia monooxygenase subunit B
Sample_E	Nitrogen	K00362	saov:G3H79_25600	nitrite reductase (NADH) large subunit [EC:1.7.1.15]	QIB49111	(GenBank) nitrite reductase large subunit
Sample_E	Nitrogen	K00376	upi:EJG51_013955	nitrous-oxide reductase [EC:1.7.2.4]	QJQ06763	(GenBank) nitrous-oxide reductase
Sample_E	Nitrogen	K00265	sdb:CNQ82_00570	glutamate synthase (NADPH) large chain [EC:1.4.1.13]	AYU54009	(GenBank) glutamate synthase large subunit
Sample_E	Nitrogen	K00262	csue:QP029_12770	glutamate dehydrogenase (NADP+) [EC:1.4.1.4]	WIM70043	(GenBank) NADP-specific glutamate dehydrogenase
Sample_E	Nitrogen	K05601	bcoc:BLCOC_04130	hydroxylamine reductase [EC:1.7.99.1]	WPX72089	(GenBank) Hydroxylamine reductase
Sample_E	Nitrogen	K02586	calk:HUE98_11490	nitrogenase molybdenum-iron protein alpha chain [EC:1.18.6.1]	UNC92665	(GenBank) nitrogenase molybdenum-iron protein alpha chain
Sample_E	Nitrogen	K01725	rlh:MIZ03_4614	cyanate lyase [EC:4.2.1.104]	BCO29690	(GenBank) cyanate hydratase
Sample_E	Nitrogen	K00284	obt:OPIT5_11435	glutamate synthase (ferredoxin) [EC:1.4.7.1]	AHF90720	(GenBank) glutamate synthase
Sample_E	Phosphorus	K07776	mpln:VC184_10280	two-component system, OmpR family, response regulator RegX3	WRK16302	(GenBank) response regulator transcription factor
Sample_E	Phosphorus	K07776	sgu:SGLAU_15680	two-component system, OmpR family, response regulator RegX3	AIR99118	(GenBank) Sensory transduction protein regX3
Sample_E	Phosphorus	K07658	alax:NIES50_13890	two-component system, OmpR family, alkaline phosphatase synthesis response regulator PhoP	BAZ72832	(GenBank) response regulator receiver protein
Sample_E	Phosphorus	K07768	cter:A606_10180	two-component system, OmpR family, sensor histidine kinase SenX3 [EC:2.7.13.3]	AGP31675	(GenBank) two-component system sensor kinase
Sample_E	Phosphorus	K07768	cpg:CP316_01385	two-component system, OmpR family, sensor histidine kinase SenX3 [EC:2.7.13.3]	AFB71600	(GenBank) two-component sensor histidine kinase
Sample_E	Phosphorus	K07776	gta:BCM27_05510	two-component system, OmpR family, response regulator RegX3	ANY22344	(GenBank) DNA-binding response regulator
Sample_E	Phosphorus	K07657	lee:DVA44_18830	two-component system, OmpR family, phosphate regulon response regulator PhoB	AXF66004	(GenBank) phosphate regulon transcriptional regulator PhoB
Sample_E	Phosphorus	K07636	fda:NU10_10325	two-component system, OmpR family, phosphate regulon sensor histidine kinase PhoR [EC:2.7.13.3]	WLD23101	(GenBank) ATP-binding protein
Sample_E	Phosphorus	K07636	hafn:KF947_11100	two-component system, OmpR family, phosphate regulon sensor histidine kinase PhoR [EC:2.7.13.3]	UBR47932	(GenBank) phosphate regulon sensor histidine kinase PhoR
Sample_E	Phosphorus	K07776	mcee:MCEL_27080	two-component system, OmpR family, response regulator RegX3	BBY44413	(GenBank) sensory transduction protein regX3
Sample_E	Sulfur	K17227	acaa:ACAN_0719	sulfur-oxidizing protein SoxZ	QEE32211	(GenBank) sulfur oxidation protein SoxYZ, sulfur compound chelating protein
Sample_E	Sulfur	K15552	oct:FTO60_13765	taurine transport system permease protein	QEE36689	(GenBank) ABC transporter permease subunit
Sample_E	Sulfur	K04091	pws:A7983_07280	alkanesulfonate monooxygenase [EC:1.14.14.5 1.14.14.34]	AOR63058	(GenBank) alkanesulfonate monooxygenase, FMNH(2)-dependent
Sample_E	Sulfur	K00381	agq:LQZ07_21710	sulfite reductase (NADPH) hemoprotein beta-component [EC:1.8.1.2]	UQN42363	(GenBank) assimilatory sulfite reductase (NADPH) hemoprotein subunit
Sample_E	Sulfur	K01739	cro:ROD_38041	cystathionine gamma-synthase [EC:2.5.1.48]	CBG90508	(GenBank) cystathionine gamma-synthase
Sample_E	Sulfur	K02048	bul:BW21_3532	sulfate/thiosulfate transport system substrate-binding protein	AJY41263	(GenBank) sulfate ABC transporter, sulfate-binding family protein
Sample_E	Sulfur	K17227	beba:BWI17_11385	sulfur-oxidizing protein SoxZ	APV50238	(GenBank) thiosulfate oxidation carrier complex protein SoxZ
Sample_E	Sulfur	K00381	brq:CIT40_27700	sulfite reductase (NADPH) hemoprotein beta-component [EC:1.8.1.2]	AWM03445	(GenBank) nitrite/sulfite reductase
Sample_E	Sulfur	K17223	pfib:PI93_023610	L-cysteine S-thiosulfotransferase [EC:2.8.5.2]	QHF15296	(GenBank) sulfur oxidation c-type cytochrome SoxX
Sample_E	Sulfur	K00988	tsin:OXH18_17430	sulfate adenylyltransferase (ADP) / ATP adenylyltransferase [EC:2.7.7.5 2.7.7.53]	WAL58944	(GenBank) DUF4922 domain-containing protein
